# Supplementary material for: cuteSV-OL: a real-time structural variation detection framework for nanopore sequencing devices
Source: Bioinformatics. 2025 Dec 17;42(1):btaf668. doi: 10.1093/bioinformatics/btaf668 (PMC12777969; doi:10.1093/bioinformatics/btaf668)
Supplement: btaf668_Supplementary_Data [file btaf668_supplementary_data.zip]

Archive with 1 entries (1 files):
- cuteSV-OL Supplementary Notes.docx
